# Supplementary material for: Changes in the Rumen Bacteriome Structure and Enzymatic Activities of Goats in Response to Dietary Supplementation with Schizochytrium spp
Source: Microorganisms. 2021 Jul 17;9(7):1528. doi: 10.3390/microorganisms9071528 (PMC8303384; doi:10.3390/microorganisms9071528)
Supplement: Supplementary file 1 [file microorganisms-09-01528-s001.zip]

Archive with 1 entries (1 files):
- microorganisms-1286240-supplementary.pdf
